# Supplementary material for: Leptin Receptor (rs1137101) and Brain-Derived Neurotrophic Factor (rs925946) Gene Variants Are Associated with Obesity in the Early- but Not in the Late-Onset Population of Hungarian Psoriatic Patients
Source: Life (Basel). 2021 Oct 14;11(10):1086. doi: 10.3390/life11101086 (PMC8538564; doi:10.3390/life11101086)
Supplement: Supplementary file 1 [file life-11-01086-s001.zip]

Archive with 1 entries (1 files):
- life-1409185-supplementary.pdf
